# Supplementary material for: Proximal ligation of the pulmonary vein stump to prevent postoperative cerebral infarction after a lobectomy
Source: Eur J Cardiothorac Surg. 2025 Feb 14;67(3):ezaf041. doi: 10.1093/ejcts/ezaf041 (PMC11997803; doi:10.1093/ejcts/ezaf041)
Supplement: ezaf041_Supplementary_Data [file ezaf041_Supplementary_Data.zip]

Archive with 5 entries (5 files):
- Supplementary_table_S1.docx
- supplementary_video2.mp4
- Supplementary_table_S3.docx
- supplementary_video1.mp4
- Supplementary_table_S2.docx
